# Supplementary material for: Effects of (–)-Loliolide against Fine Dust Preconditioned Keratinocyte Media-Induced Dermal Fibroblast Inflammation
Source: Antioxidants (Basel). 2021 Apr 26;10(5):675. doi: 10.3390/antiox10050675 (PMC8144948; doi:10.3390/antiox10050675)
Supplement: Supplementary file 1 [file antioxidants-10-00675-s001.zip]

Archive with 1 entries (1 files):
- antioxidants-1209541-supplementary.pdf
